# Supplementary material for: Genomic Signatures of Mitonuclear Coevolution in Mammals
Source: Mol Biol Evol. 2022 Oct 27;39(11):msac233. doi: 10.1093/molbev/msac233 (PMC9641969; doi:10.1093/molbev/msac233)
Supplement: msac233_Supplementary_Data [file msac233_supplementary_data.zip]

Archive with 8 entries (8 files):
- FigS5_dNdS_correlation.pdf
- FigS6_contactPosSelection_stringent.pdf
- FigS7_Phylogeny_wBranches.pdf
- Figure_S1_ERC_correlations.jpg
- Figure_S2_ETS_Complex_Corr.jpg
- Figure_S3_Correlation_Matrix.jpg
- Figure_S4_contact-non-corr.jpg
- Supplementary_results_tables.pdf
